# Supplementary material for: Microbial Precipitation of Pb(II) with Wild Strains of Paraclostridium bifermentans and Klebsiella pneumoniae Isolated from an Industrially Obtained Microbial Consortium
Source: Int J Mol Sci. 2022 Oct 14;23(20):12255. doi: 10.3390/ijms232012255 (PMC9603858; doi:10.3390/ijms232012255)
Supplement: Supplementary file 1 [file ijms-23-12255-s001.zip]

Archive with 89 entries (88 files):
- Definitions/
- Definitions/C250_MA_N.pdf
- Definitions/C250_MA_Pb.pdf
- Definitions/C250_N_Pb.pdf
- Definitions/C500_MA_N.pdf
- Definitions/C500_MA_Pb.pdf
- Definitions/C500_N_Pb.pdf
- Definitions/C80_MA_N.pdf
- Definitions/C80_MA_Pb.pdf
- Definitions/C80_N_Pb.pdf
- Definitions/C80_TF.jpg
- Definitions/C80_TI.jpg
- Definitions/CFU_MA_K_P_Chap5.pdf
- Definitions/chicago2.bst
- Definitions/Derivatives_C250_MA_N.pdf
- Definitions/Derivatives_C250_MA_Pb.pdf
- Definitions/Derivatives_C250_N_Pb.pdf
- Definitions/Derivatives_C500_MA_N.pdf
- Definitions/Derivatives_C500_MA_Pb.pdf
- Definitions/Derivatives_C500_N_Pb.pdf
- Definitions/Derivatives_C80_MA_N.pdf
- Definitions/Derivatives_C80_MA_Pb.pdf
- Definitions/Derivatives_C80_N_Pb.pdf
- Definitions/Derivatives_K250_MA_N.pdf
- Definitions/Derivatives_K250_MA_Pb.pdf
- Definitions/Derivatives_K250_N_Pb.pdf
- Definitions/Derivatives_K500_MA_N.pdf
- Definitions/Derivatives_K500_MA_Pb.pdf
- Definitions/Derivatives_K500_N_Pb.pdf
- Definitions/Derivatives_K80_MA_N.pdf
- Definitions/Derivatives_K80_MA_Pb.pdf
- Definitions/Derivatives_K80_N_Pb.pdf
- Definitions/dMA_MA_C250.pdf
- Definitions/dMA_MA_C500.pdf
- Definitions/dMA_MA_C80.pdf
- Definitions/dMA_MA_K250.pdf
- Definitions/dMA_MA_K500.pdf
- Definitions/dMA_MA_K80.pdf
- Definitions/dN_N_C250.pdf
- Definitions/dN_N_C500.pdf
- Definitions/dN_N_C80.pdf
- Definitions/dN_N_K250.pdf
- Definitions/dN_N_K500.pdf
- Definitions/dN_N_K80.pdf
- Definitions/dPb_Pb_C250.pdf
- Definitions/dPb_Pb_C500.pdf
- Definitions/dPb_Pb_C80.pdf
- Definitions/dPb_Pb_K250.pdf
- Definitions/dPb_Pb_K500.pdf
- Definitions/dPb_Pb_K80.pdf
- Definitions/journalnames.tex
- Definitions/K250_MA_N.pdf
- Definitions/K250_MA_Pb.pdf
- Definitions/K250_N_Pb.pdf
- Definitions/K500_MA_N.pdf
- Definitions/K500_MA_Pb.pdf
- Definitions/K500_N_Pb.pdf
- Definitions/K80_MA_N.pdf
- Definitions/K80_MA_Pb.pdf
- Definitions/K80_N_Pb.pdf
- Definitions/K80_TF.jpg
- Definitions/K80_TI.jpg
- Definitions/logo-ccby.eps
- Definitions/logo-mdpi.eps
- Definitions/logo-orcid.eps
- Definitions/logo-orcid.pdf
- Definitions/logo-updates.eps
- Definitions/logo-updates.pdf
- Definitions/MA_C_Fitted.pdf
- Definitions/MA_K_Fitted.pdf
- Definitions/mdpi.bst
- Definitions/mdpi.cls
- Definitions/mu_250_n.pdf
- Definitions/mu_500_n.pdf
- Definitions/mu_80_n.pdf
- Definitions/N_C_Fitted.pdf
- Definitions/N_K_Fitted.pdf
- Definitions/Para_1.jpg
- Definitions/Para_2.jpg
- Definitions/Pb_C_Fitted.pdf
- Definitions/Pb_K_Fitted.pdf
- Definitions/XPS_kleb.png
- Definitions/XPS_para.png
- ijms-1944492-supplementary.aux
- ijms-1944492-supplementary.log
- ijms-1944492-supplementary.out
- ijms-1944492-supplementary.pdf
- ijms-1944492-supplementary.synctex.gz
- ijms-1944492-supplementary.tex
