# Supplementary material for: Microbial Precipitation of Pb(II) with Wild Strains of Paraclostridium bifermentans and Klebsiella pneumoniae Isolated from an Industrially Obtained Microbial Consortium
Source: Int J Mol Sci. 2022 Oct 14;23(20):12255. doi: 10.3390/ijms232012255 (PMC9603858; doi:10.3390/ijms232012255)
Supplement: Supplementary file 1 [file ijms-23-12255-s001.zip › ijms-1944492-supplementary.aux]

\relax 
\providecommand\hyper@newdestlabel[2]{}
\bibstyle{Definitions/mdpi}
\providecommand\HyperFirstAtBeginDocument{\AtBeginDocument}
\HyperFirstAtBeginDocument{\ifx\hyper@anchor\@undefined
\global\let\oldcontentsline\contentsline
\gdef\contentsline#1#2#3#4{\oldcontentsline{#1}{#2}{#3}}
\global\let\oldnewlabel\newlabel
\gdef\newlabel#1#2{\newlabelxx{#1}#2}
\gdef\newlabelxx#1#2#3#4#5#6{\oldnewlabel{#1}{{#2}{#3}}}
\AtEndDocument{\ifx\hyper@anchor\@undefined
\let\contentsline\oldcontentsline
\let\newlabel\oldnewlabel
\fi}
\fi}
\global\let\hyper@last\relax 
\gdef\HyperFirstAtBeginDocument#1{#1}
\providecommand\HyField@AuxAddToFields[1]{}
\providecommand\HyField@AuxAddToCoFields[2]{}
\providecommand*\new@tpo@label[2]{}
\newmarginnote{note.1.1}{{1}{10945661sp}}
\@writefile{toc}{\contentsline {section}{\numberline {1}Supplementary Figures}{1}{section.1}\protected@file@percent }
\@writefile{lof}{\contentsline {figure}{\numberline {S1}{\ignorespaces The relationship between metabolic activity and CFU count for \textit  {K.\nobreakspace  {}pneumoniae}\ and \textit  {P.\nobreakspace  {}bifermentans}\ with 80 mg L$^{-1}$ initial concentration Pb(II).\relax }}{1}{figure.caption.1}\protected@file@percent }
\providecommand*\caption@xref[2]{\@setref\relax\@undefined{#1}}
\newlabel{fig:CFU_MA}{{S1}{1}{The relationship between metabolic activity and CFU count for \kleb \ and \para \ with 80 mg L$^{-1}$ initial concentration Pb(II).\relax }{figure.caption.1}{}}
\newlabel{fig:Plate_1}{{S2a}{1}{\\ \relax }{figure.caption.2}{}}
\newlabel{sub@fig:Plate_1}{{a}{1}{\\ \relax }{figure.caption.2}{}}
\newlabel{fig:Plate_2}{{S2b}{1}{\\ \relax }{figure.caption.2}{}}
\newlabel{sub@fig:Plate_2}{{b}{1}{\\ \relax }{figure.caption.2}{}}
\@writefile{lof}{\contentsline {figure}{\numberline {S2}{\ignorespaces The agar plates used in the isolation of \textit  {P.\nobreakspace  {}bifermentans}\ with (a) the initial spread plate of the consortium and (b) the final streak plate containing the single strain \textit  {P.\nobreakspace  {}bifermentans}.\relax }}{1}{figure.caption.2}\protected@file@percent }
\newlabel{fig:isolation_plates}{{S2}{1}{The agar plates used in the isolation of \para \ with (a) the initial spread plate of the consortium and (b) the final streak plate containing the single strain \para .\relax }{figure.caption.2}{}}
\newlabel{fig:C80_TI}{{S3a}{2}{\\ \relax }{figure.caption.3}{}}
\newlabel{sub@fig:C80_TI}{{a}{2}{\\ \relax }{figure.caption.3}{}}
\newlabel{fig:C80_TF}{{S3b}{2}{\\\relax }{figure.caption.3}{}}
\newlabel{sub@fig:C80_TF}{{b}{2}{\\\relax }{figure.caption.3}{}}
\newlabel{fig:K80_TI}{{S3c}{2}{\\\relax }{figure.caption.3}{}}
\newlabel{sub@fig:K80_TI}{{c}{2}{\\\relax }{figure.caption.3}{}}
\newlabel{fig:K80_TF}{{S3d}{2}{\\ \relax }{figure.caption.3}{}}
\newlabel{sub@fig:K80_TF}{{d}{2}{\\ \relax }{figure.caption.3}{}}
\@writefile{lof}{\contentsline {figure}{\numberline {S3}{\ignorespaces The bioreactors of (a) \textit  {P.\nobreakspace  {}bifermentans}\ and (c) \textit  {K.\nobreakspace  {}pneumoniae}\ at 0 h and the rapid visual changes observed for (b) \textit  {P.\nobreakspace  {}bifermentans}\ and (d) \textit  {K.\nobreakspace  {}pneumoniae}\ after 17 h.\relax }}{2}{figure.caption.3}\protected@file@percent }
\newlabel{fig:isolation_visual}{{S3}{2}{The bioreactors of (a) \para \ and (c) \kleb \ at 0 h and the rapid visual changes observed for (b) \para \ and (d) \kleb \ after 17 h.\relax }{figure.caption.3}{}}
\@writefile{lot}{\contentsline {table}{\numberline {S1}{\ignorespaces The average percentage of Pb(II) removed from the reactors of each run at the final sampling time for the long duration study. \relax }}{2}{table.caption.4}\protected@file@percent }
\newlabel{tab:final_Pb_isolation}{{S1}{2}{The average percentage of Pb(II) removed from the reactors of each run at the final sampling time for the long duration study. \relax }{table.caption.4}{}}
\@writefile{lot}{\contentsline {table}{\numberline {S2}{\ignorespaces The percentage removal of Pb(II) for each strain at varying initial Pb(II) concentrations at the final sampling time of 30\nobreakspace  {}h. \relax }}{2}{table.caption.5}\protected@file@percent }
\newlabel{tab:final_Pb}{{S2}{2}{The percentage removal of Pb(II) for each strain at varying initial Pb(II) concentrations at the final sampling time of 30~h. \relax }{table.caption.5}{}}
\newlabel{tab:final_Pb}{{S2}{2}{The percentage removal of Pb(II) for each strain at varying initial Pb(II) concentrations at the final sampling time of 30~h. \relax }{table.caption.5}{}}
\newlabel{fig:MA_C_Fitted}{{S4a}{3}{\\ \relax }{figure.caption.6}{}}
\newlabel{sub@fig:MA_C_Fitted}{{a}{3}{\\ \relax }{figure.caption.6}{}}
\newlabel{fig:MA_K_Fitted}{{S4b}{3}{\\ \relax }{figure.caption.6}{}}
\newlabel{sub@fig:MA_K_Fitted}{{b}{3}{\\ \relax }{figure.caption.6}{}}
\newlabel{fig:N_C_Fitted}{{S4c}{3}{\\ \relax }{figure.caption.6}{}}
\newlabel{sub@fig:N_C_Fitted}{{c}{3}{\\ \relax }{figure.caption.6}{}}
\newlabel{fig:N_K_Fitted}{{S4d}{3}{\\ \relax }{figure.caption.6}{}}
\newlabel{sub@fig:N_K_Fitted}{{d}{3}{\\ \relax }{figure.caption.6}{}}
\newlabel{fig:Pb_C_Fitted}{{S4e}{3}{\\ \relax }{figure.caption.6}{}}
\newlabel{sub@fig:Pb_C_Fitted}{{e}{3}{\\ \relax }{figure.caption.6}{}}
\newlabel{fig:Pb_K_Fitted}{{S4f}{3}{\\ \relax }{figure.caption.6}{}}
\newlabel{sub@fig:Pb_K_Fitted}{{f}{3}{\\ \relax }{figure.caption.6}{}}
\@writefile{lof}{\contentsline {figure}{\numberline {S4}{\ignorespaces The fitted models using a four part sigmoidal curve for (a) metabolic activity of \textit  {P.\nobreakspace  {}bifermentans}, (b) metabolic activity of \textit  {K.\nobreakspace  {}pneumoniae}, (c) nitrate concentration of \textit  {P.\nobreakspace  {}bifermentans}, (d) nitrate concentration of \textit  {K.\nobreakspace  {}pneumoniae}, (e) residual Pb(II) concentration of \textit  {P.\nobreakspace  {}bifermentans}\ and (f) residual Pb(II) concentration of \textit  {K.\nobreakspace  {}pneumoniae}.\relax }}{3}{figure.caption.6}\protected@file@percent }
\newlabel{fig:all_curves_fitted}{{S4}{3}{The fitted models using a four part sigmoidal curve for (a) metabolic activity of \para , (b) metabolic activity of \kleb , (c) nitrate concentration of \para , (d) nitrate concentration of \kleb , (e) residual Pb(II) concentration of \para \ and (f) residual Pb(II) concentration of \kleb .\relax }{figure.caption.6}{}}
\newlabel{fig:C80_MA_N}{{S5a}{4}{\\ \relax }{figure.caption.7}{}}
\newlabel{sub@fig:C80_MA_N}{{a}{4}{\\ \relax }{figure.caption.7}{}}
\newlabel{fig:C250_MA_N}{{S5b}{4}{\\ \relax }{figure.caption.7}{}}
\newlabel{sub@fig:C250_MA_N}{{b}{4}{\\ \relax }{figure.caption.7}{}}
\newlabel{fig:C500_MA_N}{{S5c}{4}{\\ \relax }{figure.caption.7}{}}
\newlabel{sub@fig:C500_MA_N}{{c}{4}{\\ \relax }{figure.caption.7}{}}
\newlabel{fig:C80_MA_Pb}{{S5d}{4}{\\ \relax }{figure.caption.7}{}}
\newlabel{sub@fig:C80_MA_Pb}{{d}{4}{\\ \relax }{figure.caption.7}{}}
\newlabel{fig:C250_MA_Pb}{{S5e}{4}{\\ \relax }{figure.caption.7}{}}
\newlabel{sub@fig:C250_MA_Pb}{{e}{4}{\\ \relax }{figure.caption.7}{}}
\newlabel{fig:C500_MA_Pb}{{S5f}{4}{\\ \relax }{figure.caption.7}{}}
\newlabel{sub@fig:C500_MA_Pb}{{f}{4}{\\ \relax }{figure.caption.7}{}}
\newlabel{fig:C80_N_Pb}{{S5g}{4}{\\ \relax }{figure.caption.7}{}}
\newlabel{sub@fig:C80_N_Pb}{{g}{4}{\\ \relax }{figure.caption.7}{}}
\newlabel{fig:C250_N_Pb}{{S5h}{4}{\\ \relax }{figure.caption.7}{}}
\newlabel{sub@fig:C250_N_Pb}{{h}{4}{\\ \relax }{figure.caption.7}{}}
\newlabel{fig:C500_N_Pb}{{S5i}{4}{\\ \relax }{figure.caption.7}{}}
\newlabel{sub@fig:C500_N_Pb}{{i}{4}{\\ \relax }{figure.caption.7}{}}
\@writefile{lof}{\contentsline {figure}{\numberline {S5}{\ignorespaces A comparison between metabolic activity at 550 nm and the nitrate concentration for (a) 80\nobreakspace  {}mg\nobreakspace  {}L$^{-1}$, (b) 250\nobreakspace  {}mg\nobreakspace  {}L$^{-1}$, (c) 500\nobreakspace  {}mg\nobreakspace  {}L$^{-1}$ initial Pb(II) concentration, a comparison between metabolic activity and Pb(II) concentration for (d) 80\nobreakspace  {}mg\nobreakspace  {}L$^{-1}$, (e) 250\nobreakspace  {}mg\nobreakspace  {}L$^{-1}$, (f) 500\nobreakspace  {}mg\nobreakspace  {}L$^{-1}$ initial Pb(II) concentration and a comparison between nitrate concentration and Pb(II) concentration of (g) 80\nobreakspace  {}mg\nobreakspace  {}L$^{-1}$, (h) 250\nobreakspace  {}mg\nobreakspace  {}L$^{-1}$ and (i) 500\nobreakspace  {}mg\nobreakspace  {}L$^{-1}$ initial Pb(II) concentration for \textit  {P.\nobreakspace  {}bifermentans}.\relax }}{4}{figure.caption.7}\protected@file@percent }
\newlabel{fig:C_comparisons}{{S5}{4}{A comparison between metabolic activity at 550 nm and the nitrate concentration for (a) 80~mg~L$^{-1}$, (b) 250~mg~L$^{-1}$, (c) 500~mg~L$^{-1}$ initial Pb(II) concentration, a comparison between metabolic activity and Pb(II) concentration for (d) 80~mg~L$^{-1}$, (e) 250~mg~L$^{-1}$, (f) 500~mg~L$^{-1}$ initial Pb(II) concentration and a comparison between nitrate concentration and Pb(II) concentration of (g) 80~mg~L$^{-1}$, (h) 250~mg~L$^{-1}$ and (i) 500~mg~L$^{-1}$ initial Pb(II) concentration for \para .\relax }{figure.caption.7}{}}
\newlabel{fig:K80_MA_N}{{S6a}{5}{\\ \relax }{figure.caption.8}{}}
\newlabel{sub@fig:K80_MA_N}{{a}{5}{\\ \relax }{figure.caption.8}{}}
\newlabel{fig:K250_MA_N}{{S6b}{5}{\\ \relax }{figure.caption.8}{}}
\newlabel{sub@fig:K250_MA_N}{{b}{5}{\\ \relax }{figure.caption.8}{}}
\newlabel{fig:K500_MA_N}{{S6c}{5}{\\ \relax }{figure.caption.8}{}}
\newlabel{sub@fig:K500_MA_N}{{c}{5}{\\ \relax }{figure.caption.8}{}}
\newlabel{fig:K80_MA_Pb}{{S6d}{5}{\\ \relax }{figure.caption.8}{}}
\newlabel{sub@fig:K80_MA_Pb}{{d}{5}{\\ \relax }{figure.caption.8}{}}
\newlabel{fig:K250_MA_Pb}{{S6e}{5}{\\ \relax }{figure.caption.8}{}}
\newlabel{sub@fig:K250_MA_Pb}{{e}{5}{\\ \relax }{figure.caption.8}{}}
\newlabel{fig:K500_MA_Pb}{{S6f}{5}{\\ \relax }{figure.caption.8}{}}
\newlabel{sub@fig:K500_MA_Pb}{{f}{5}{\\ \relax }{figure.caption.8}{}}
\newlabel{fig:K80_N_Pb}{{S6g}{5}{\\ \relax }{figure.caption.8}{}}
\newlabel{sub@fig:K80_N_Pb}{{g}{5}{\\ \relax }{figure.caption.8}{}}
\newlabel{fig:K250_N_Pb}{{S6h}{5}{\\ \relax }{figure.caption.8}{}}
\newlabel{sub@fig:K250_N_Pb}{{h}{5}{\\ \relax }{figure.caption.8}{}}
\newlabel{fig:K500_N_Pb}{{S6i}{5}{\\ \relax }{figure.caption.8}{}}
\newlabel{sub@fig:K500_N_Pb}{{i}{5}{\\ \relax }{figure.caption.8}{}}
\@writefile{lof}{\contentsline {figure}{\numberline {S6}{\ignorespaces A comparison between metabolic activity at 550 nm and the nitrate concentration for (a) 80\nobreakspace  {}mg\nobreakspace  {}L$^{-1}$, (b) 250\nobreakspace  {}mg\nobreakspace  {}L$^{-1}$, (c) 500\nobreakspace  {}mg\nobreakspace  {}L$^{-1}$ initial Pb(II) concentration, a comparison between metabolic activity and Pb(II) concentration for (d) 80\nobreakspace  {}mg\nobreakspace  {}L$^{-1}$, (e) 250\nobreakspace  {}mg\nobreakspace  {}L$^{-1}$, (f) 500\nobreakspace  {}mg\nobreakspace  {}L$^{-1}$ initial Pb(II) concentration and a comparison between nitrate concentration and Pb(II) concentration of (g) 80\nobreakspace  {}mg\nobreakspace  {}L$^{-1}$, (h) 250\nobreakspace  {}mg\nobreakspace  {}L$^{-1}$ and (i) 500\nobreakspace  {}mg\nobreakspace  {}L$^{-1}$ initial Pb(II) concentration for \textit  {K.\nobreakspace  {}pneumoniae}.\relax }}{5}{figure.caption.8}\protected@file@percent }
\newlabel{fig:K_comparisons}{{S6}{5}{A comparison between metabolic activity at 550 nm and the nitrate concentration for (a) 80~mg~L$^{-1}$, (b) 250~mg~L$^{-1}$, (c) 500~mg~L$^{-1}$ initial Pb(II) concentration, a comparison between metabolic activity and Pb(II) concentration for (d) 80~mg~L$^{-1}$, (e) 250~mg~L$^{-1}$, (f) 500~mg~L$^{-1}$ initial Pb(II) concentration and a comparison between nitrate concentration and Pb(II) concentration of (g) 80~mg~L$^{-1}$, (h) 250~mg~L$^{-1}$ and (i) 500~mg~L$^{-1}$ initial Pb(II) concentration for \kleb .\relax }{figure.caption.8}{}}
\newlabel{fig:C80_dMA_dN}{{S7a}{6}{\\ \relax }{figure.caption.9}{}}
\newlabel{sub@fig:C80_dMA_dN}{{a}{6}{\\ \relax }{figure.caption.9}{}}
\newlabel{fig:C80_dMA_dPb}{{S7b}{6}{\\ \relax }{figure.caption.9}{}}
\newlabel{sub@fig:C80_dMA_dPb}{{b}{6}{\\ \relax }{figure.caption.9}{}}
\newlabel{fig:C80_dN_dPb}{{S7c}{6}{\\ \relax }{figure.caption.9}{}}
\newlabel{sub@fig:C80_dN_dPb}{{c}{6}{\\ \relax }{figure.caption.9}{}}
\newlabel{fig:C250_dMA_dN}{{S7d}{6}{\\ \relax }{figure.caption.9}{}}
\newlabel{sub@fig:C250_dMA_dN}{{d}{6}{\\ \relax }{figure.caption.9}{}}
\newlabel{fig:C250_dMA_dPb}{{S7e}{6}{\\ \relax }{figure.caption.9}{}}
\newlabel{sub@fig:C250_dMA_dPb}{{e}{6}{\\ \relax }{figure.caption.9}{}}
\newlabel{fig:C250_dN_dPb}{{S7f}{6}{\\ \relax }{figure.caption.9}{}}
\newlabel{sub@fig:C250_dN_dPb}{{f}{6}{\\ \relax }{figure.caption.9}{}}
\newlabel{fig:C500_dMA_dN}{{S7g}{6}{\\ \relax }{figure.caption.9}{}}
\newlabel{sub@fig:C500_dMA_dN}{{g}{6}{\\ \relax }{figure.caption.9}{}}
\newlabel{fig:C500_dMA_dPb}{{S7h}{6}{\\ \relax }{figure.caption.9}{}}
\newlabel{sub@fig:C500_dMA_dPb}{{h}{6}{\\ \relax }{figure.caption.9}{}}
\newlabel{fig:C500_dN_dPb}{{S7i}{6}{\\ \relax }{figure.caption.9}{}}
\newlabel{sub@fig:C500_dN_dPb}{{i}{6}{\\ \relax }{figure.caption.9}{}}
\@writefile{lof}{\contentsline {figure}{\numberline {S7}{\ignorespaces The comparison between the first derivative curves of \textit  {P.\nobreakspace  {}bifermentans}\ for (a) metabolic activity and nitrate concentration, (b) metabolic activity and lead concentration, (c) nitrate and lead concentration for 80\nobreakspace  {}mg\nobreakspace  {}L$^{-1}$ initial Pb(II) concentration, (d) metabolic activity and nitrate concentration, (e) metabolic activity and lead concentration, (f) nitrate and lead concentration for 250\nobreakspace  {}mg\nobreakspace  {}L$^{-1}$ initial Pb(II) concentration, (g) metabolic activity and nitrate concentration, (h) metabolic activity and lead concentration, (i) nitrate and lead concentration for 500\nobreakspace  {}mg\nobreakspace  {}L$^{-1}$ initial Pb(II) concentration.\relax }}{6}{figure.caption.9}\protected@file@percent }
\newlabel{fig:derivatives_para}{{S7}{6}{The comparison between the first derivative curves of \para \ for (a) metabolic activity and nitrate concentration, (b) metabolic activity and lead concentration, (c) nitrate and lead concentration for 80~mg~L$^{-1}$ initial Pb(II) concentration, (d) metabolic activity and nitrate concentration, (e) metabolic activity and lead concentration, (f) nitrate and lead concentration for 250~mg~L$^{-1}$ initial Pb(II) concentration, (g) metabolic activity and nitrate concentration, (h) metabolic activity and lead concentration, (i) nitrate and lead concentration for 500~mg~L$^{-1}$ initial Pb(II) concentration.\relax }{figure.caption.9}{}}
\newlabel{fig:K80_dMA_dN}{{S8a}{7}{\\ \relax }{figure.caption.10}{}}
\newlabel{sub@fig:K80_dMA_dN}{{a}{7}{\\ \relax }{figure.caption.10}{}}
\newlabel{fig:K80_dMA_dPb}{{S8b}{7}{\\ \relax }{figure.caption.10}{}}
\newlabel{sub@fig:K80_dMA_dPb}{{b}{7}{\\ \relax }{figure.caption.10}{}}
\newlabel{fig:K80_dN_dPb}{{S8c}{7}{\\ \relax }{figure.caption.10}{}}
\newlabel{sub@fig:K80_dN_dPb}{{c}{7}{\\ \relax }{figure.caption.10}{}}
\newlabel{fig:K250_dMA_dN}{{S8d}{7}{\\ \relax }{figure.caption.10}{}}
\newlabel{sub@fig:K250_dMA_dN}{{d}{7}{\\ \relax }{figure.caption.10}{}}
\newlabel{fig:K250_dMA_dPb}{{S8e}{7}{\\ \relax }{figure.caption.10}{}}
\newlabel{sub@fig:K250_dMA_dPb}{{e}{7}{\\ \relax }{figure.caption.10}{}}
\newlabel{fig:K250_dN_dPb}{{S8f}{7}{\\ \relax }{figure.caption.10}{}}
\newlabel{sub@fig:K250_dN_dPb}{{f}{7}{\\ \relax }{figure.caption.10}{}}
\newlabel{fig:K500_dMA_dN}{{S8g}{7}{\\ \relax }{figure.caption.10}{}}
\newlabel{sub@fig:K500_dMA_dN}{{g}{7}{\\ \relax }{figure.caption.10}{}}
\newlabel{fig:K500_dMA_dPb}{{S8h}{7}{\\ \relax }{figure.caption.10}{}}
\newlabel{sub@fig:K500_dMA_dPb}{{h}{7}{\\ \relax }{figure.caption.10}{}}
\newlabel{fig:K500_dN_dPb}{{S8i}{7}{\\ \relax }{figure.caption.10}{}}
\newlabel{sub@fig:K500_dN_dPb}{{i}{7}{\\ \relax }{figure.caption.10}{}}
\@writefile{lof}{\contentsline {figure}{\numberline {S8}{\ignorespaces The comparison between the first derivative curves of \textit  {K.\nobreakspace  {}pneumoniae}\ for (a) metabolic activity and nitrate concentration, (b) metabolic activity and lead concentration, (c) nitrate and lead concentration for 80\nobreakspace  {}mg\nobreakspace  {}L$^{-1}$ initial Pb(II) concentration, (d) metabolic activity and nitrate concentration, (e) metabolic activity and lead concentration, (f) nitrate and lead concentration for 250\nobreakspace  {}mg\nobreakspace  {}L$^{-1}$ initial Pb(II) concentration, (g) metabolic activity and nitrate concentration, (h) metabolic activity and lead concentration, (i) nitrate and lead concentration for 500\nobreakspace  {}mg\nobreakspace  {}L$^{-1}$ initial Pb(II) concentration.\relax }}{7}{figure.caption.10}\protected@file@percent }
\newlabel{fig:derivatives_kleb}{{S8}{7}{The comparison between the first derivative curves of \kleb \ for (a) metabolic activity and nitrate concentration, (b) metabolic activity and lead concentration, (c) nitrate and lead concentration for 80~mg~L$^{-1}$ initial Pb(II) concentration, (d) metabolic activity and nitrate concentration, (e) metabolic activity and lead concentration, (f) nitrate and lead concentration for 250~mg~L$^{-1}$ initial Pb(II) concentration, (g) metabolic activity and nitrate concentration, (h) metabolic activity and lead concentration, (i) nitrate and lead concentration for 500~mg~L$^{-1}$ initial Pb(II) concentration.\relax }{figure.caption.10}{}}
\newlabel{fig:C80_MA_dMA}{{S9a}{8}{\\ \relax }{figure.caption.11}{}}
\newlabel{sub@fig:C80_MA_dMA}{{a}{8}{\\ \relax }{figure.caption.11}{}}
\newlabel{fig:C80_N_dN}{{S9b}{8}{\\ \relax }{figure.caption.11}{}}
\newlabel{sub@fig:C80_N_dN}{{b}{8}{\\ \relax }{figure.caption.11}{}}
\newlabel{fig:C80_Pb_dPb}{{S9c}{8}{\\ \relax }{figure.caption.11}{}}
\newlabel{sub@fig:C80_Pb_dPb}{{c}{8}{\\ \relax }{figure.caption.11}{}}
\newlabel{fig:C250_MA_dMA}{{S9d}{8}{\\ \relax }{figure.caption.11}{}}
\newlabel{sub@fig:C250_MA_dMA}{{d}{8}{\\ \relax }{figure.caption.11}{}}
\newlabel{fig:C250_N_dN}{{S9e}{8}{\\ \relax }{figure.caption.11}{}}
\newlabel{sub@fig:C250_N_dN}{{e}{8}{\\ \relax }{figure.caption.11}{}}
\newlabel{fig:C250_Pb_dPb}{{S9f}{8}{\\ \relax }{figure.caption.11}{}}
\newlabel{sub@fig:C250_Pb_dPb}{{f}{8}{\\ \relax }{figure.caption.11}{}}
\newlabel{fig:C500_MA_dMA}{{S9g}{8}{\\ \relax }{figure.caption.11}{}}
\newlabel{sub@fig:C500_MA_dMA}{{g}{8}{\\ \relax }{figure.caption.11}{}}
\newlabel{fig:C500_N_dN}{{S9h}{8}{\\ \relax }{figure.caption.11}{}}
\newlabel{sub@fig:C500_N_dN}{{h}{8}{\\ \relax }{figure.caption.11}{}}
\newlabel{fig:C500_Pb_dPb}{{S9i}{8}{\\ \relax }{figure.caption.11}{}}
\newlabel{sub@fig:C500_Pb_dPb}{{i}{8}{\\ \relax }{figure.caption.11}{}}
\@writefile{lof}{\contentsline {figure}{\numberline {S9}{\ignorespaces The comparison between the metabolic activity and the rate of change in metabolic activity for \textit  {P.\nobreakspace  {}bifermentans}\ with (a) 80\nobreakspace  {}mg\nobreakspace  {}L$^{-1}$, (d) 250\nobreakspace  {}mg\nobreakspace  {}L$^{-1}$ and (g) 500\nobreakspace  {}mg\nobreakspace  {}L$^{-1}$ initial Pb(II) concentration. The comparison between the nitrate concentration and the rate of change in nitrate concentration for \textit  {P.\nobreakspace  {}bifermentans}\ with (b) 80\nobreakspace  {}mg\nobreakspace  {}L$^{-1}$, (e) 250\nobreakspace  {}mg\nobreakspace  {}L$^{-1}$ and (h) 500\nobreakspace  {}mg\nobreakspace  {}L$^{-1}$ initial Pb(II) concentration. The comparison between the residual Pb(II) concentration and the rate of change in Pb(II) concentration for \textit  {P.\nobreakspace  {}bifermentans}\ with (c) 80\nobreakspace  {}mg\nobreakspace  {}L$^{-1}$, (f) 250\nobreakspace  {}mg\nobreakspace  {}L$^{-1}$ and (i) 500\nobreakspace  {}mg\nobreakspace  {}L$^{-1}$ initial Pb(II) concentration\relax }}{8}{figure.caption.11}\protected@file@percent }
\newlabel{fig:normal_derivatives_para}{{S9}{8}{The comparison between the metabolic activity and the rate of change in metabolic activity for \para \ with (a) 80~mg~L$^{-1}$, (d) 250~mg~L$^{-1}$ and (g) 500~mg~L$^{-1}$ initial Pb(II) concentration. The comparison between the nitrate concentration and the rate of change in nitrate concentration for \para \ with (b) 80~mg~L$^{-1}$, (e) 250~mg~L$^{-1}$ and (h) 500~mg~L$^{-1}$ initial Pb(II) concentration. The comparison between the residual Pb(II) concentration and the rate of change in Pb(II) concentration for \para \ with (c) 80~mg~L$^{-1}$, (f) 250~mg~L$^{-1}$ and (i) 500~mg~L$^{-1}$ initial Pb(II) concentration\relax }{figure.caption.11}{}}
\newlabel{fig:K80_MA_dMA}{{S10a}{9}{\\ \relax }{figure.caption.12}{}}
\newlabel{sub@fig:K80_MA_dMA}{{a}{9}{\\ \relax }{figure.caption.12}{}}
\newlabel{fig:K80_N_dN}{{S10b}{9}{\\ \relax }{figure.caption.12}{}}
\newlabel{sub@fig:K80_N_dN}{{b}{9}{\\ \relax }{figure.caption.12}{}}
\newlabel{fig:K80_Pb_dPb}{{S10c}{9}{\\ \relax }{figure.caption.12}{}}
\newlabel{sub@fig:K80_Pb_dPb}{{c}{9}{\\ \relax }{figure.caption.12}{}}
\newlabel{fig:K250_MA_dMA}{{S10d}{9}{\\ \relax }{figure.caption.12}{}}
\newlabel{sub@fig:K250_MA_dMA}{{d}{9}{\\ \relax }{figure.caption.12}{}}
\newlabel{fig:K250_N_dN}{{S10e}{9}{\\ \relax }{figure.caption.12}{}}
\newlabel{sub@fig:K250_N_dN}{{e}{9}{\\ \relax }{figure.caption.12}{}}
\newlabel{fig:K250_Pb_dPb}{{S10f}{9}{\\ \relax }{figure.caption.12}{}}
\newlabel{sub@fig:K250_Pb_dPb}{{f}{9}{\\ \relax }{figure.caption.12}{}}
\newlabel{fig:K500_MA_dMA}{{S10g}{9}{\\ \relax }{figure.caption.12}{}}
\newlabel{sub@fig:K500_MA_dMA}{{g}{9}{\\ \relax }{figure.caption.12}{}}
\newlabel{fig:K500_N_dN}{{S10h}{9}{\\ \relax }{figure.caption.12}{}}
\newlabel{sub@fig:K500_N_dN}{{h}{9}{\\ \relax }{figure.caption.12}{}}
\newlabel{fig:K500_Pb_dPb}{{S10i}{9}{\\ \relax }{figure.caption.12}{}}
\newlabel{sub@fig:K500_Pb_dPb}{{i}{9}{\\ \relax }{figure.caption.12}{}}
\@writefile{lof}{\contentsline {figure}{\numberline {S10}{\ignorespaces The comparison between the metabolic activity and the rate of change in metabolic activity for \textit  {K.\nobreakspace  {}pneumoniae}\ with (a) 80\nobreakspace  {}mg\nobreakspace  {}L$^{-1}$, (d) 250\nobreakspace  {}mg\nobreakspace  {}L$^{-1}$ and (g) 500\nobreakspace  {}mg\nobreakspace  {}L$^{-1}$ initial Pb(II) concentration. The comparison between the nitrate concentration and the rate of change in nitrate concentration for \textit  {K.\nobreakspace  {}pneumoniae}\ with (b) 80\nobreakspace  {}mg\nobreakspace  {}L$^{-1}$, (e) 250\nobreakspace  {}mg\nobreakspace  {}L$^{-1}$ and (h) 500\nobreakspace  {}mg\nobreakspace  {}L$^{-1}$ initial Pb(II) concentration. The comparison between the residual Pb(II) concentration and the rate of change in Pb(II) concentration for \textit  {K.\nobreakspace  {}pneumoniae}\ with (c) 80\nobreakspace  {}mg\nobreakspace  {}L$^{-1}$, (f) 250\nobreakspace  {}mg\nobreakspace  {}L$^{-1}$ and (i) 500\nobreakspace  {}mg\nobreakspace  {}L$^{-1}$ initial Pb(II) concentration\relax }}{9}{figure.caption.12}\protected@file@percent }
\newlabel{fig:normal_derivatives_kleb}{{S10}{9}{The comparison between the metabolic activity and the rate of change in metabolic activity for \kleb \ with (a) 80~mg~L$^{-1}$, (d) 250~mg~L$^{-1}$ and (g) 500~mg~L$^{-1}$ initial Pb(II) concentration. The comparison between the nitrate concentration and the rate of change in nitrate concentration for \kleb \ with (b) 80~mg~L$^{-1}$, (e) 250~mg~L$^{-1}$ and (h) 500~mg~L$^{-1}$ initial Pb(II) concentration. The comparison between the residual Pb(II) concentration and the rate of change in Pb(II) concentration for \kleb \ with (c) 80~mg~L$^{-1}$, (f) 250~mg~L$^{-1}$ and (i) 500~mg~L$^{-1}$ initial Pb(II) concentration\relax }{figure.caption.12}{}}
\newlabel{fig:mu_80}{{S11a}{10}{\\ \relax }{figure.caption.13}{}}
\newlabel{sub@fig:mu_80}{{a}{10}{\\ \relax }{figure.caption.13}{}}
\newlabel{fig:mu_250}{{S11b}{10}{\\ \relax }{figure.caption.13}{}}
\newlabel{sub@fig:mu_250}{{b}{10}{\\ \relax }{figure.caption.13}{}}
\newlabel{fig:mu_500}{{S11c}{10}{\\ \relax }{figure.caption.13}{}}
\newlabel{sub@fig:mu_500}{{c}{10}{\\ \relax }{figure.caption.13}{}}
\@writefile{lof}{\contentsline {figure}{\numberline {S11}{\ignorespaces The specific growth rate, $\mu $, over time for \textit  {P.\nobreakspace  {}bifermentans}\ and \textit  {K.\nobreakspace  {}pneumoniae}\ with (a) 80\nobreakspace  {}mg\nobreakspace  {}L$^{-1}$, (b) 250\nobreakspace  {}mg\nobreakspace  {}L$^{-1}$ and (c) 500\nobreakspace  {}mg\nobreakspace  {}L$^{-1}$ initial Pb(II) concentration.\relax }}{10}{figure.caption.13}\protected@file@percent }
\newlabel{fig:mu}{{S11}{10}{The specific growth rate, $\mu $, over time for \para \ and \kleb \ with (a) 80~mg~L$^{-1}$, (b) 250~mg~L$^{-1}$ and (c) 500~mg~L$^{-1}$ initial Pb(II) concentration.\relax }{figure.caption.13}{}}
\citation{DAgostino}
\newlabel{fig:XPS_para}{{S12a}{11}{\\ \relax }{figure.caption.14}{}}
\newlabel{sub@fig:XPS_para}{{a}{11}{\\ \relax }{figure.caption.14}{}}
\newlabel{fig:XPS_kleb}{{S12b}{11}{\\ \relax }{figure.caption.14}{}}
\newlabel{sub@fig:XPS_kleb}{{b}{11}{\\ \relax }{figure.caption.14}{}}
\@writefile{lof}{\contentsline {figure}{\numberline {S12}{\ignorespaces The XPS profiles of the Pb-species for samples containing 80\nobreakspace  {}mg\nobreakspace  {}L$^{-1}$ initial Pb(II) concentration with (a) \textit  {P.\nobreakspace  {}bifermentans}\ and (b) \textit  {K.\nobreakspace  {}pneumoniae}.\relax }}{11}{figure.caption.14}\protected@file@percent }
\newlabel{fig:XPS}{{S12}{11}{The XPS profiles of the Pb-species for samples containing 80~mg~L$^{-1}$ initial Pb(II) concentration with (a) \para \ and (b) \kleb .\relax }{figure.caption.14}{}}
\@writefile{toc}{\contentsline {section}{\numberline {2}Statistical inference analysis for Section 3.3.3}{11}{section.2}\protected@file@percent }
\newlabel{eq:null}{{3}{11}{Statistical inference analysis for Section 3.3.3}{equation.2.3}{}}
\newlabel{eq:alt}{{4}{11}{Statistical inference analysis for Section 3.3.3}{equation.2.4}{}}
\bibcite{DAgostino}{{1}{2006}{{DAgostino}}{{}}}
\@writefile{lot}{\contentsline {table}{\numberline {S3}{\ignorespaces The calculated $t$ statistics of the inference analysis in Section 3.3.3\relax }}{12}{table.caption.15}\protected@file@percent }
\newlabel{tab:stat_N}{{S3}{12}{The calculated $t$ statistics of the inference analysis in Section 3.3.3\relax }{table.caption.15}{}}
\@writefile{toc}{\contentsline {section}{References}{12}{table.caption.15}\protected@file@percent }
\newlabel{LastPage}{{}{12}{}{page.12}{}}
\xdef\lastpage@lastpage{12}
\xdef\lastpage@lastpageHy{12}
\expandafter\ifx\csname c@page@totc\endcsname\relax\newcounter{page@totc}\fi\setcounter{page@totc}{13}
