# Supplementary material for: Microbial Precipitation of Pb(II) with Wild Strains of Paraclostridium bifermentans and Klebsiella pneumoniae Isolated from an Industrially Obtained Microbial Consortium
Source: Int J Mol Sci. 2022 Oct 14;23(20):12255. doi: 10.3390/ijms232012255 (PMC9603858; doi:10.3390/ijms232012255)
Supplement: Supplementary file 1 [file ijms-23-12255-s001.zip › ijms-1944492-supplementary.out]

\BOOKMARK [1][]{section.1}{\376\377\000S\000u\000p\000p\000l\000e\000m\000e\000n\000t\000a\000r\000y\000\040\000F\000i\000g\000u\000r\000e\000s}{}% 1
\BOOKMARK [1][]{section.2}{\376\377\000S\000t\000a\000t\000i\000s\000t\000i\000c\000a\000l\000\040\000i\000n\000f\000e\000r\000e\000n\000c\000e\000\040\000a\000n\000a\000l\000y\000s\000i\000s\000\040\000f\000o\000r\000\040\000S\000e\000c\000t\000i\000o\000n\000\040\0003\000.\0003\000.\0003}{}% 2
\BOOKMARK [1][]{table.caption.15}{\376\377\000R\000e\000f\000e\000r\000e\000n\000c\000e\000s}{}% 3
